# Supplementary material for: An Electrochemical Sensor of Theophylline on a Boron-Doped Diamond Electrode Modified with Nickel Nanoparticles
Source: Sensors (Basel). 2023 Oct 20;23(20):8597. doi: 10.3390/s23208597 (PMC10611131; doi:10.3390/s23208597)
Supplement: Supplementary file 1 [file sensors-23-08597-s001.zip]

Archive with 1 entries (1 files):
- sensors-2595091-supplementary.pdf
